# Supplementary material for: Molecularly Imprinted Electrochemical Sensor Based on MWCNTs/GQDs for the Detection of Sulfamethazine in Aquaculture Seawater
Source: Biosensors (Basel). 2025 Mar 13;15(3):184. doi: 10.3390/bios15030184 (PMC11940161; doi:10.3390/bios15030184)
Supplement: Supplementary file 1 [file biosensors-15-00184-s001.zip]

Archive with 1 entries (1 files):
- biosensors-3409512-supplementary.pdf
